# Supplementary material for: Vasodilator Myocardial Perfusion Cardiac Magnetic Resonance Imaging Is Superior to Dobutamine Stress Echocardiography in the Detection of Relevant Coronary Artery Stenosis: A Systematic Review and Meta-Analysis on Their Diagnostic Accuracy
Source: Front Cardiovasc Med. 2021 Mar 12;8:630846. doi: 10.3389/fcvm.2021.630846 (PMC7994268; doi:10.3389/fcvm.2021.630846)
Supplement: Supplementary file 2 [file Table_1.xlsx]

## Sheet: study characteristics
Study		Imaging Modality	MRI field strength	Study size	Data aquisition per	Reference test	CAD status	Mean age	Prevalence of CAD	Percentage male	Prevalence of diabetes	Prevalence of hypertension
1	Hoffmann (1993)	DSE		64	person	CCA	S	57	0.757576	0.77	n/s	n/s
2	Dagianti (1995)	DSE		64	person	CCA	S	55	0.390625	0.703125	n/s	n/s
3	Sochowski (1995)	DSE		46	person	CCA	S	58	0.521739	0.673913	n/s	n/s
4	Bartunek (1996)	DSE		75	person	FFR	S&K	57	0.72	0.893333	n/s	n/s
5	Santoro (1998)	DSE		60	person	CCA	S	n/s	0.55	0.516667	n/s	n/s
6	Rieber (2004)	DSE		46	person	FFR	S&K	64	0.645833	0.604167	0.208333	0.6875
7	Jung (2008)	DSE		70	person	FFR	S&K	65	0.414286	0.642857	0.2	0.757143
8	Kamiya (2014)	DSE		25	vessel	FFR	S&K	68	0.408451	0.56	0.6	0.64
9	Kim (2016)	DSE		202	person	CCA	S	58.1	0.212871	0	0.173267	0.430693
10	Nagel (2003)	pCMR	1.5	84	person	CCA	S	63	0.511905	0.811111	0	0
11	Paetsch (2004)	pCMR	1.5	79	person	CCA	S&K	61	0.379747	0.658228	0.240506	0.78481
12	Pons Lladó (2004)	pCMR	1.5	32	vessel	CCA	S	65	0.71875	0.8125	0.31	0.53
13	Wolff (2004)	pCMR	1.5	75	person	CCA	S&K	57	0.616162	0.826667	n/s	n/s
14	Plein (2005)	pCMR	1.5	92	person	CCA	S&K	57.9	0.641304	0.73913	0.0869565	0.326087
15	Klem (2006)	pCMR	1.5	92	person	CCA	S	58	0.402174	0.48913	0.228261	0.641304
16	Pilz (2006)	pCMR	1.5	171	person	CCA	S&K	62.3	0.660819	0.625731	0.269006	0.608187
17	Costa (2007)	pCMR	1.5	30	vessel	FFR	n/s	65	0.466667	0.533333	0.233333	0.8
18	Kühl (2007)	pCMR	1.5	28	vessel	FFR	S&K	63	0.678571	0.61	0.25	0.642857
19	Merkle (2007)	pCMR	1.5	228	person	CCA	S&K	61	0.671053	0.789	0.197	0.693
20	Klem (2008)	pCMR	1.5	136	person	CCA	S	63	0.27	0	0.220588	0.683824
21	Meyer (2008)	pCMR	3	60	person	CCA	S	59	0.6	0.633333	0.233333	0.65
22	Watkins (2009)	pCMR	1.5	101	person	FFR	S	60	0.77	0.742574	0.158416	0.623762
23	Klumpp (2010)	pCMR	3	57	vessel	CCA	S&K	62	0.719298	0.824561	0.245614	0.684211
24	Scheffel (2010)	pCMR	1.5	43	vessel	CCA	S	64	0.65	0.79	0.19	0.72
25	Kirschbaum (2011)	pCMR	1.5	50	vessel	FFR	S	64	n/s	0.76	0.18	0.5
26	Lockie (2011)	pCMR	3	42	vessel	FFR	S&K	57.4	0.519231	0.785714	0.190476	0.47619
27	Huber (2012)	pCMR	1.5	31	vessel	FFR	S	67	0.548387	0.87	0.225806	0.354839
28	Jogiya (2012)	pCMR	3	53	vessel	FFR	S&K	63.5	0.609375	0.773585	0.301887	0.660377
29	Khoo (2012)	pCMR	1.5	241	person	CCA	S&K	65	0.71	n/s	n/s	n/s
30	Manka (2012)	pCMR	1.5	120	person	FFR	S&K	63.7	0.575	0.75	0.258333	0.725
31	Bernhardt (2013)	pCMR	3	34	person	FFR	S	62	0.617647	0.764706	0.147059	0.794118
32	Bettencourt (2013)	pCMR	1.5	101	person	FFR	S	62	0.435644	0.67	0.386139	0.722772
33	Chiribiri (2013)	pCMR	3	67	person	FFR	S&K	61	0.82	0.791045	0.253731	0.477612
34	Ebersberger (2013)	pCMR	3	116	person	FFR	S&K	63	0.78	0.61	0.26	0.6
35	Groothuis (2013)	pCMR	1.5	88	person	FFR	S	56	0.295455	0.5	0.119792	0.380208
36	Pereira (2013)	pCMR	1.5	80	person	FFR	S	61	0.46	0.68	0.44	0.72
37	Walcher (2013)	pCMR	3	52	vessel	CCA	S	62	0.519231	0.71	0.192308	0.788462
8	Kamiya (2014)	pCMR	3	25	vessel	FFR	S&K	68	0.408451	0.56	0.6	0.64
38	Ponte (2014)	pCMR	1.5	95	person	FFR	S	62	0.432	0.68	0.39	0.75
39	Greulich (2015)	pCMR	1.5	72	person	CCA	S	69.9	0.138889	0.458333	0.277778	0.805556
40	Manka (2015)	pCMR	3	150	person	FFR	S	62.9	0.57	0.7	0.18	0.73
41	Pan (2015)	pCMR	3	71	vessel	FFR	S&K	60.1	0.567	0.8	0.31	0.08
42	Ripley (2015)	pCMR	1.5	676	person	CCA	S	60	0.33432	0.62	0.12574	0.513314
43	Papanastasiou (2016)	pCMR	3	24	person	FFR	S&K	63	0.67	0.833333	0.125	0.541667
44	Foley (2017)	pCMR	1.5	54	person	CCA	S&K	64.5	0.5	0.525	0.185185	0.537037
45	Hamada (2017)	pCMR	mixed	357	person	FFR	S&K	63	0.479524	0.851852	0.216346	0.764423
46	Biglands (2018)	pCMR	1.5	128	person	CCA	S	61	0.328125	0.601562	0.132812	0.507812
47	Hsu (2018)	pCMR	1.5	80	person	CCA	S&K	57.5187	0.4375	0.703081	0.2	0.6875
